# Supplementary material for: Functional Effects of Epilepsy Associated KCNT1 Mutations Suggest Pathogenesis via Aberrant Inhibitory Neuronal Activity
Source: Int J Mol Sci. 2022 Dec 1;23(23):15133. doi: 10.3390/ijms232315133 (PMC9740882; doi:10.3390/ijms232315133)
Supplement: Supplementary file 1 [file ijms-23-15133-s001.zip]

Archive with 1 entries (1 files):
- ijms-2043886-supplementary.pdf
